# Supplementary material for: Dynamic Localisation of Mature MicroRNAs in Human Nucleoli is Influenced by Exogenous Genetic Materials
Source: PLoS One. 2013 Aug 6;8(8):e70869. doi: 10.1371/journal.pone.0070869 (PMC3735495; doi:10.1371/journal.pone.0070869)
Supplement: Table S1 — MiRNAs in HeLa. The expression of 750 human miRNAs in whole HeLa cell and isolated nucleoli were screened. Data was normalized to a nucleolar control snoRNA U44 (RNU44). (XLS) [file pone.0070869.s006.xls]

## Sheet: Sheet1 - Table 1
Supplementary Table 1
Column guide:
1. Name: Name of miRNAs
2. Ave Ct (Cell): Averaged Ct number of a miRNA in whole HeLa cell sample
3. Ave Ct (Nucleolus): Averaged Ct number of a miRNA in the nucleolar fraction
4. Normalised Ct (Cell): Ave Ct (miRNA) - Ave Ct (RNU44) in whole HeLa cell sample
5. Normalised Ct (Nucleolus): Ave Ct (miRNA) - Ave Ct (RNU44) in nucleolus
6. Delta Ct (Nucleolus/Cell): Normalised Ct (Cell) - Normalised Ct (Nucleolus)
7. Nucleolus/Cell: 2^[Delta Ct (Nucleolus/Cell)]
8. Nucleolus/Cell (Politz et al, 2009): Nucleolus/Cell ratio of the rat homologue of this miRNA as reported by Politz et al, 2009
Colour codes:
Grey text: miRNAs with Ave Ct (Cell) = 40 ("Undetectable in HeLa cells")
Blue text: miRNAs with Ave Ct (Cell) < 40, but with Ave Ct (Nucleolus) = 40 ("Undetectable in the nucleolus)
Black text: miRNAs with Ave Ct (Cell) and Ave Ct (Nucleolus) < 40 ("Detectable in the nucleolus")
Black text and yellow shading: miRNAs with Nucleolus/Cell ratio > 0.30 ("Significant amount in the nucleolus")
Red text and yellow shading: miRNAs with Nucleolus/Cell ratio > 0.30 and both Ave Ct (Cell) and Ave Ct (Nucleolus) < 30 ("Highly abundant nucleolar miRNAs)
Name	Avg Ct (Cell)	Avg Ct (Nucleolus)	Normalised Ct (Cell)	Normalised Ct (Nucleolus)	Delta Ct (Nucleolus/Cell)	Ratio (Nucleolus/Cell)	Nucleolus/Cell (Politz et al, 2009)
miR-663B	40	34.794	17.091	9.943	7.148	141.828
miR-1227	38.375	34.883	15.467	10.032	5.435	43.2611
miR-938	38.666	35.484	15.757	10.633	5.124	34.8721
miR-623	39.811	37.276	16.902	12.425	4.477	22.2695
RNU48	22.696	20.744	-0.213	-4.107	3.894	14.8666
RNU48	23.014	20.897	-1.394	-4.666	3.272	9.65984
miR-33a	40	38.705	17.091	13.854	3.237	9.42832
miR-1300	37.971	38.25	15.063	13.399	1.664	3.16894
miR-99b#	31.767	32.223	8.858	7.372	1.486	2.80111
miR-628-3p	33.176	33.897	10.267	9.047	1.22	2.32947
miR-483-5p	39.972	39.93	15.564	14.367	1.197	2.29262
miR-636	35.101	35.076	10.694	9.513	1.181	2.26734
miR-454#	35.133	35.962	12.225	11.111	1.114	2.16445
miR-1275	28.581	29.919	5.673	5.069	0.604	1.51992
miR-629	30.952	32.677	8.044	7.826	0.218	1.16312
miR-23b	35.621	36.566	11.213	11.003	0.21	1.15669
miR-1254	32.768	34.502	9.859	9.651	0.208	1.15509
miR-10b#	32.943	34.777	10.035	9.926	0.109	1.07848
RNU44	22.909	24.851	0	0	0	1
RNU44	24.408	25.563	0	0	0	1
miR-744#	35.233	37.227	12.324	12.376	-0.052	0.964598
miR-628-5p	29.911	31.185	5.503	5.622	-0.119	0.920826
miR-935	36.31	38.45	13.402	13.599	-0.197	0.872363
miR-191	23.791	25.37	-0.617	-0.193	-0.424	0.745355	0.289634
miR-1247	32.539	35.062	9.631	10.211	-0.58	0.668964
miR-489	32.676	34.508	8.268	8.945	-0.677	0.625465
miR-671-3p	32.825	34.701	8.418	9.138	-0.72	0.607097
miR-425#	32.549	35.301	9.64	10.45	-0.81	0.570382
miR-625#	29.151	31.933	6.242	7.082	-0.84	0.558644
miR-574-3p	26.988	29.09	2.581	3.527	-0.946	0.51907
miR-1274B	22.277	25.175	-0.631	0.324	-0.955	0.515842
miR-1260	28.797	31.766	5.889	6.915	-1.026	0.49107
miR-30d#	32.666	35.656	9.757	10.805	-1.048	0.483638
miR-484	24.966	27.177	0.559	1.614	-1.055	0.481297	0.316794
miR-486-5p	32.959	35.235	8.552	9.672	-1.12	0.460094
miR-335	31.753	34.146	7.346	8.583	-1.237	0.424254
miR-342-3p	28.119	30.54	3.711	4.977	-1.266	0.415811
miR-454	26.771	29.25	2.364	3.687	-1.323	0.399703
miR-1274A	23.943	27.235	1.034	2.385	-1.351	0.39202
miR-1201	31.957	35.348	9.048	10.497	-1.449	0.366275
miR-182	30.923	33.534	6.515	7.971	-1.456	0.364502
miR-93#	27.398	30.8	4.489	5.949	-1.46	0.363493
miR-769-5p	31.218	34.752	8.31	9.901	-1.591	0.331941
miR-193b	25.818	28.576	1.411	3.013	-1.602	0.32942
miR-196b	28.941	31.707	4.534	6.144	-1.61	0.327598
miR-125a-5p	27.995	30.792	3.587	5.229	-1.642	0.320412	0.321918
miR-200c	31.817	34.622	7.41	9.059	-1.649	0.318861
miR-146b-5p	31.618	34.441	7.211	8.878	-1.667	0.314907
miR-505#	32.099	35.714	9.19	10.864	-1.674	0.313383
miR-886-3p	30.166	33.059	5.759	7.496	-1.737	0.299993
miR-148b	32.345	35.281	7.938	9.718	-1.78	0.291183
miR-183	33.144	36.086	8.737	10.523	-1.786	0.289975
miR-320	25.958	29.024	1.55	3.461	-1.911	0.265908
B-Actin mRNA	18.83	22.73	-4.08	-2.12	-1.96	0.257028
miR-140-3p	31.713	34.832	7.305	9.269	-1.964	0.256317
miR-450b-5p	33.839	36.961	9.432	11.398	-1.966	0.255962
miR-222#	30.853	34.851	7.944	10	-2.056	0.240482
GAPDH mRNA	18.75	22.81	-4.16	-2.04	-2.12	0.230047
miR-20a#	31.442	35.511	8.533	10.661	-2.128	0.228775
miR-197	29.31	32.595	4.903	7.032	-2.129	0.228616
miR-186	25.389	28.675	0.981	3.112	-2.131	0.2283
miR-766	29.189	33.295	6.281	8.444	-2.163	0.223291
miR-30e-3p	25.819	29.936	2.91	5.085	-2.175	0.221442
miR-720	23.724	27.893	0.815	3.042	-2.227	0.213602
miR-27a#	30.478	34.671	7.569	9.82	-2.251	0.210078
rno-miR-7#	29.159	33.42	6.251	8.57	-2.319	0.200406
miR-331-3p	26.998	30.537	2.59	4.974	-2.384	0.191577
miR-183#	29.649	34.025	6.741	9.174	-2.433	0.18518
miR-577	31.703	36.078	8.794	11.227	-2.433	0.18518
miR-151-3p	26.534	30.922	3.626	6.071	-2.445	0.183646
miR-28-3p	28.224	31.884	3.817	6.321	-2.504	0.176287
miR-192	29.603	33.296	5.195	7.733	-2.538	0.172181
miR-16	24.176	27.871	-0.231	2.308	-2.539	0.172062	0.350993
miR-345	28.382	32.106	3.975	6.543	-2.568	0.168638
miR-886-5p	28.541	32.331	4.133	6.768	-2.635	0.160985
miR-24	22.664	26.506	-1.744	0.943	-2.687	0.155286
miR-30a-3p	24.975	29.615	2.067	4.764	-2.697	0.154213
miR-1290	28.905	33.615	5.996	8.764	-2.768	0.146808
miR-126	27.643	31.802	3.235	6.239	-3.004	0.124654
miR-151-5P	28.895	33.901	5.986	9.051	-3.065	0.119493
miR-550	31.762	36.789	8.853	11.938	-3.085	0.117848
miR-204	31.216	35.582	6.808	10.019	-3.211	0.107992
miR-149	29.095	33.485	4.688	7.922	-3.234	0.106284
miR-222	23.563	27.961	-0.844	2.398	-3.242	0.105697
miR-210	32.44	36.858	8.033	11.295	-3.262	0.104241
miR-30c	24.479	28.933	0.072	3.37	-3.298	0.101672
miR-31#	27.778	33.075	4.87	8.224	-3.354	0.0978015
let-7e	25.352	29.939	0.945	4.376	-3.431	0.0927184	0.368627
miR-99a	28.41	33.009	4.003	7.446	-3.443	0.0919504
miR-199a-3p	29.091	33.821	4.683	8.258	-3.575	0.0839108	0.370504
miR-532-3p	29.584	34.322	5.176	8.759	-3.583	0.0834468
let-7d	28.111	32.859	3.703	7.296	-3.593	0.0828704	0.316726
let-7g	27.071	31.826	2.664	6.263	-3.599	0.0825264
miR-19b	22.177	27.013	-2.23	1.45	-3.68	0.0780207	0.33033
miR-19a	24.177	29.058	-0.23	3.495	-3.725	0.0756246	0.318612
miR-324-3p	30.08	35.008	5.672	9.445	-3.773	0.0731499
miR-30b	24.979	29.972	0.571	4.409	-3.838	0.0699273
miR-224	27.895	32.946	3.487	7.383	-3.896	0.0671718
miR-425	29.395	34.465	4.987	8.902	-3.915	0.066293
miR-31	25.653	30.755	1.246	5.192	-3.946	0.0648837
miR-362-5p	30.985	36.113	6.577	10.55	-3.973	0.0636807
miR-942	31.213	37.205	8.304	12.354	-4.05	0.060371
miR-365	28.237	33.503	3.829	7.94	-4.111	0.0578716
miR-18a	27.585	32.856	3.178	7.293	-4.115	0.0577114	0.349162
miR-339-3p	31.848	37.231	7.441	11.668	-4.227	0.0534006
miR-339-5p	32.787	38.186	8.379	12.623	-4.244	0.0527751
miR-744	28.88	34.343	4.472	8.78	-4.308	0.050485
miR-374b	25.312	30.782	0.904	5.219	-4.315	0.0502407
miR-30a-5p	27.525	33.831	4.617	8.981	-4.364	0.048563
miR-103	29.785	35.335	5.378	9.772	-4.394	0.0475635	0.336601
miR-126#	31.592	38.021	8.684	13.17	-4.486	0.0446251
miR-422a	30.121	35.787	5.714	10.224	-4.51	0.0438889
miR-296-5p	32.445	38.151	8.038	12.588	-4.55	0.0426888
miR-100	26.974	32.717	2.567	7.154	-4.587	0.0416079	0.351171
miR-590-5p	26.985	32.746	2.577	7.183	-4.606	0.0410635
miR-374a	26.118	31.899	1.71	6.336	-4.626	0.0404982
miR-532-5p	27.686	33.479	3.278	7.916	-4.638	0.0401627
miR-30d	28.405	35.024	5.496	10.174	-4.678	0.0390644
miR-92a	26.287	32.126	1.879	6.563	-4.684	0.0389023
miR-195	30.067	35.918	5.659	10.355	-4.696	0.0385801	0.335938
let-7c	29.329	35.309	4.921	9.746	-4.825	0.0352801	0.313167
miR-181a	31.1	37.147	6.693	11.585	-4.892	0.0336792
miR-29a	24.857	30.953	0.449	5.39	-4.941	0.0325545
miR-675	26.028	32.944	3.12	8.093	-4.973	0.0318403
miR-139-5p	29.22	35.495	4.813	9.932	-5.119	0.0287758
miR-590-3P	29.252	36.322	6.344	11.471	-5.127	0.0286167
miR-452	29.691	36.049	5.283	10.486	-5.203	0.0271482
miR-34a	28.742	35.151	4.335	9.588	-5.253	0.0262234
miR-17	21.581	27.993	-2.826	2.431	-5.257	0.0261508
miR-106a	21.711	28.209	-2.696	2.646	-5.342	0.0246546
let-7b	26.269	32.899	1.862	7.336	-5.474	0.0224989	0.314607
miR-26a	27.155	33.846	2.748	8.283	-5.535	0.0215675
miR-26b	27.926	34.735	3.518	9.172	-5.654	0.0198599
miR-140-5p	27.514	34.473	3.106	8.91	-5.804	0.0178987
miR-185	29.805	36.851	5.398	11.288	-5.89	0.0168629	0.342193
miR-18b	32.05	39.283	7.642	13.72	-6.078	0.0148027
miR-21	25.755	33.072	1.347	7.509	-6.162	0.0139654	0.386842
miR-95	29.704	37.135	5.296	11.572	-6.276	0.0129043
miR-106b	26.714	34.184	2.307	8.621	-6.314	0.0125689	0.314448
miR-99b	29.438	37.048	5.03	11.485	-6.455	0.0113986	0.308682
miR-27a	26.872	34.66	2.464	9.097	-6.633	0.0100755
miR-378	26.504	35.154	3.595	10.303	-6.708	0.00956513
miR-15b	26.544	34.677	2.137	9.114	-6.977	0.00793805	0.3125
miR-29c	28.29	36.641	3.882	11.078	-7.196	0.00682006
miR-93	25.229	33.981	0.822	8.418	-7.596	0.00516864	0.326923
miR-20a	22.603	33.258	-1.804	7.695	-9.499	0.00138203	0.313916
miR-939	27.357	40	4.449	15.149	-10.7
miR-221	27.977	40	3.57	14.437	-10.867
miR-132	28.048	40	3.64	14.437	-10.797
miR-25	28.096	40	3.688	14.437	-10.749
miR-125b	28.417	40	4.01	14.437	-10.427
miR-149#	28.775	40	5.867	15.149	-9.282
let-7a	28.815	40	4.408	14.437	-10.029		0.292308
miR-130a	28.973	40	4.566	14.437	-9.871		0.261981
miR-660	28.979	40	4.571	14.437	-9.866
miR-1233	28.988	40	6.079	15.149	-9.07
miR-15b#	29.035	40	6.127	15.149	-9.022
miR-28-5p	29.4	40	4.992	14.437	-9.445
miR-20b	29.721	40	5.313	14.437	-9.124
miR-301a	29.803	40	5.395	14.437	-9.042
miR-27b	29.809	40	5.402	14.437	-9.035
miR-10a	29.88	40	5.472	14.437	-8.965
miR-34a#	29.891	40	6.983	15.149	-8.166
miR-582-5p	29.975	40	5.567	14.437	-8.87
miR-106b#	30.004	40	7.096	15.149	-8.053
miR-181a-2#	30.124	40	7.215	15.149	-7.934
miR-1180	30.171	40	7.263	15.149	-7.886
miR-320B	30.179	40	7.27	15.149	-7.879
miR-98	30.183	40	5.775	14.437	-8.662		0.312727
miR-324-5p	30.459	40	6.051	14.437	-8.386
miR-340	30.479	40	6.071	14.437	-8.366
miR-491-5p	30.482	40	6.075	14.437	-8.362
miR-494	30.516	40	6.109	14.437	-8.328		0.28692
miR-455-5p	30.58	40	6.172	14.437	-8.265
miR-550	30.609	40	7.7	15.149	-7.449
miR-130b	30.67	40	6.262	14.437	-8.175
miR-128	30.834	40	6.426	14.437	-8.011
miR-148b#	30.859	40	7.951	15.149	-7.198
let-7f	30.914	40	6.507	14.437	-7.93		0.336918
miR-19b-1#	30.976	40	8.068	15.149	-7.081
miR-361-5p	31.021	40	6.613	14.437	-7.824
miR-18a#	31.156	40	8.248	15.149	-6.901
miR-203	31.204	40	6.797	14.437	-7.64
miR-455-3p	31.26	40	6.853	14.437	-7.584
miR-24-2#	31.339	40	8.431	15.149	-6.718
miR-212	31.357	40	6.949	14.437	-7.488		0.100917
miR-135b	31.425	40	7.018	14.437	-7.419
miR-652	31.517	40	7.109	14.437	-7.328
miR-29b	31.529	40	7.122	14.437	-7.315
miR-148a	31.56	40	7.152	14.437	-7.285
miR-500	31.754	40	7.347	14.437	-7.09		0.308442
miR-194	31.814	40	7.406	14.437	-7.031
miR-596	31.873	40	8.965	15.149	-6.184
miR-589	31.877	40	8.969	15.149	-6.18
miR-335#	31.917	40	9.008	15.149	-6.141
miR-664	32.066	40	9.158	15.149	-5.991		0.699219
miR-101	32.082	40	7.675	14.437	-6.762
miR-340#	32.312	40	9.404	15.149	-5.745
miR-545	32.378	40	7.97	14.437	-6.467
miR-99a#	32.392	40	9.483	15.149	-5.666
miR-579	32.398	40	7.991	14.437	-6.446
miR-629	32.602	40	8.195	14.437	-6.242
miR-301b	32.63	40	8.222	14.437	-6.215
miR-941	32.701	40	9.792	15.149	-5.357
miR-328	32.702	40	8.295	14.437	-6.142
miR-23a	32.855	40	8.448	14.437	-5.989
miR-767-5p	32.859	40	9.951	15.149	-5.198
miR-338-5P	32.877	40	9.968	15.149	-5.181
miR-597	32.886	40	8.479	14.437	-5.958
miR-378	32.945	40	10.036	15.149	-5.113
miR-32	32.969	40	8.561	14.437	-5.876
miR-21#	32.998	40	10.089	15.149	-5.06
miR-501-5p	33.014	40	8.607	14.437	-5.83
miR-213	33.025	40	10.117	15.149	-5.032
miR-330-3p	33.05	40	8.643	14.437	-5.794
miR-362-3p	33.144	40	8.736	14.437	-5.701
miR-875-5p	33.229	40	10.32	15.149	-4.829
miR-769-3p	33.239	40	10.33	15.149	-4.819
miR-450a	33.244	40	8.837	14.437	-5.6
miR-33a#	33.259	40	10.351	15.149	-4.798
miR-193a-5p	33.271	40	8.864	14.437	-5.573
miR-576-3p	33.469	40	9.062	14.437	-5.375
miR-545#	33.47	40	10.561	15.149	-4.588
miR-1282	33.601	40	10.692	15.149	-4.457
miR-582-3p	33.631	40	9.223	14.437	-5.214
miR-650	33.633	40	10.724	15.149	-4.425
has-miR-155	33.638	40	9.23	14.437	-5.207
miR-143	33.665	40	9.257	14.437	-5.18		0.358824
rno-miR-29c#	33.681	40	10.772	15.149	-4.377
miR-27b#	33.725	40	10.816	15.149	-4.333
miR-10b	33.765	40	9.358	14.437	-5.079
miR-564	33.857	40	10.949	15.149	-4.2
miR-105	33.88	40	9.472	14.437	-4.965
miR-34b	33.9	40	10.992	15.149	-4.157
miR-497	33.985	40	11.076	15.149	-4.073
miR-15a#	34.024	40	11.115	15.149	-4.034
miR-16-1#	34.065	40	11.157	15.149	-3.992
miR-432#	34.078	40	11.17	15.149	-3.979
miR-502-5p	34.138	40	9.73	14.437	-4.707
miR-423-5p	34.219	40	9.812	14.437	-4.625
miR-22#	34.309	40	11.401	15.149	-3.748
miR-150	34.363	40	9.955	14.437	-4.482
miR-190b	34.39	40	11.481	15.149	-3.668
miR-625	34.459	40	10.052	14.437	-4.385
miR-361-3p	34.463	40	11.554	15.149	-3.595
miR-638	34.485	40	11.576	15.149	-3.573
miR-1262	34.515	40	11.606	15.149	-3.543
miR-503	34.529	40	10.121	14.437	-4.316		0.255319
miR-145	34.547	40	10.14	14.437	-4.297
miR-622	34.557	40	11.648	15.149	-3.501
miR-1285	34.599	40	11.69	15.149	-3.459
miR-614	34.629	40	11.721	15.149	-3.428
miR-193b#	34.644	40	11.735	15.149	-3.414
miR-516-3p	34.71	40	11.802	15.149	-3.347
miR-424	34.715	40	10.307	14.437	-4.13
miR-26a-1#	34.726	40	11.818	15.149	-3.331
miR-323-3p	34.802	40	10.394	14.437	-4.043
miR-29a#	34.803	40	11.895	15.149	-3.254
miR-1208	34.807	40	11.899	15.149	-3.25
miR-29b-1#	34.875	40	11.966	15.149	-3.183
miR-580	34.894	40	11.985	15.149	-3.164
miR-199a-5p	35.046	40	10.638	14.437	-3.799		0.314879
miR-30c-2#	35.07	40	12.161	15.149	-2.988
miR-138	35.07	40	10.662	14.437	-3.775
miR-624	35.098	40	12.189	15.149	-2.96
miR-190	35.109	40	10.702	14.437	-3.735		0.344828
miR-551b#	35.148	40	12.239	15.149	-2.91
miR-182#	35.179	40	12.271	15.149	-2.878
let-7i#	35.245	40	12.337	15.149	-2.812
miR-100#	35.315	40	12.407	15.149	-2.742
miR-502-3p	35.339	40	10.932	14.437	-3.505
miR-141	35.385	40	10.977	14.437	-3.46
miR-152	35.385	40	10.977	14.437	-3.46		0.334262
miR-125a-3p	35.441	40	11.033	14.437	-3.404
miR-641	35.453	40	12.544	15.149	-2.605
miR-338-3p	35.459	40	11.052	14.437	-3.385
miR-651	35.471	40	11.063	14.437	-3.374
miR-520D-3P	35.491	40	12.583	15.149	-2.566
miR-26b#	35.587	40	12.679	15.149	-2.47
miR-627	35.587	40	11.18	14.437	-3.257
miR-200b	35.69	40	11.282	14.437	-3.155
miR-548d-3p	35.723	40	11.315	14.437	-3.122
miR-130b#	35.755	40	12.846	15.149	-2.303
miR-659	35.771	40	12.863	15.149	-2.286
miR-1255B	35.815	40	12.907	15.149	-2.242
miR-1825	35.939	40	13.031	15.149	-2.118
miR-944	36.023	40	13.114	15.149	-2.035
miR-1257	36.179	40	13.271	15.149	-1.878
miR-639	36.203	40	13.295	15.149	-1.854
miR-802	36.425	40	13.516	15.149	-1.633
miR-10a#	36.445	40	13.537	15.149	-1.612
miR-374a#	36.481	40	13.572	15.149	-1.577
miR-17#	36.552	40	13.643	15.149	-1.506
miR-129#	36.609	40	13.7	15.149	-1.449		0.318021
miR-107	36.671	40	12.264	14.437	-2.173		0.315972
miR-548b-3p	36.69	40	12.283	14.437	-2.154
miR-616	36.696	40	13.788	15.149	-1.361
miR-661	36.754	40	13.845	15.149	-1.304
miR-191#	36.755	40	13.846	15.149	-1.303
miR-181c	36.782	40	12.375	14.437	-2.062
miR-15a	36.804	40	12.396	14.437	-2.041
miR-19a#	36.821	40	13.913	15.149	-1.236
miR-1303	36.88	40	13.971	15.149	-1.178
miR-330-5p	36.883	40	12.476	14.437	-1.961
miR-542-3p	36.887	40	12.479	14.437	-1.958		0.462687
miR-618	36.923	40	12.515	14.437	-1.922
miR-1270	37.027	40	14.119	15.149	-1.03
miR-223	37.077	40	12.669	14.437	-1.768
miR-892b	37.129	40	14.221	15.149	-0.928
miR-509-5p	37.146	40	12.739	14.437	-1.698
miR-206	37.238	40	14.33	15.149	-0.819		0.282828
miR-1267	37.4	40	14.492	15.149	-0.657
miR-519b-3p	37.438	40	14.53	15.149	-0.619
miR-1296	37.661	40	14.752	15.149	-0.397
miR-215	37.782	40	13.374	14.437	-1.063
miR-548d-5p	37.874	40	13.467	14.437	-0.97
miR-1226#	37.959	40	15.05	15.149	-0.099
miR-885-5p	38.025	40	13.617	14.437	-0.82
miR-9	38.07	40	13.662	14.437	-0.775
miR-374b#	38.086	40	15.177	15.149	0.028
miR-1292	38.125	40	15.216	15.149	0.067
miR-424#	38.125	40	15.216	15.149	0.067
miR-22	38.186	40	13.778	14.437	-0.659
miR-518f	38.22	40	13.812	14.437	-0.625
miR-649	38.24	40	15.332	15.149	0.183
miR-601	38.339	40	15.431	15.149	0.282
miR-125b-2#	38.418	40	15.509	15.149	0.36
miR-34c-5p	38.517	40	14.11	14.437	-0.327
miR-524	38.549	40	15.64	15.149	0.491
miR-487a	38.655	40	14.248	14.437	-0.189
miR-144#	38.908	40	15.999	15.149	0.85
mmu-let-7d#	38.908	40	15.999	15.149	0.85
miR-504	38.947	40	14.539	14.437	0.102
miR-376a#	39.002	40	16.093	15.149	0.944
miR-1301	39.074	40	16.165	15.149	1.016
miR-202	39.113	40	14.706	14.437	0.269
has-miR-1305	39.215	40	16.306	15.149	1.157
miR-485-3p	39.28	40	14.872	14.437	0.435
miR-645	39.319	40	16.411	15.149	1.262
miR-429	39.45	40	15.043	14.437	0.606
miR-584	39.461	40	16.552	15.149	1.403
miR-1183	39.563	40	16.655	15.149	1.506
miR-572	39.83	40	16.922	15.149	1.773
miR-643	39.909	40	17	15.149	1.851
miR-331-5p	39.945	40	15.537	14.437	1.1
dme-miR-7	40	40	17.091	15.149	1.942
let-7b#	40	40	17.091	15.149	1.942
let-7c#	40	40	17.091	15.149	1.942
let-7f-1#	40	40	17.091	15.149	1.942
let-7g#	40	40	17.091	15.149	1.942
miR-101#	40	40	17.091	15.149	1.942
miR-105#	40	40	17.091	15.149	1.942
miR-106a#	40	40	17.091	15.149	1.942
miR-1178	40	40	17.091	15.149	1.942
miR-1179	40	40	17.091	15.149	1.942
miR-1182	40	40	17.091	15.149	1.942
miR-1184	40	40	17.091	15.149	1.942
miR-1197	40	40	17.091	15.149	1.942
miR-1200	40	40	17.091	15.149	1.942
miR-1203	40	40	17.091	15.149	1.942
miR-1204	40	40	17.091	15.149	1.942
miR-1205	40	40	17.091	15.149	1.942
miR-1206	40	40	17.091	15.149	1.942
miR-122#	40	40	17.091	15.149	1.942
miR-1224-3P	40	40	17.091	15.149	1.942
miR-1225-3P	40	40	17.091	15.149	1.942
miR-1228#	40	40	17.091	15.149	1.942
miR-1236	40	40	17.091	15.149	1.942
miR-1238	40	40	17.091	15.149	1.942
miR-124#	40	40	17.091	15.149	1.942
miR-1243	40	40	17.091	15.149	1.942
miR-1244	40	40	17.091	15.149	1.942
miR-1245	40	40	17.091	15.149	1.942
miR-1248	40	40	17.091	15.149	1.942
miR-1249	40	40	17.091	15.149	1.942
miR-1250	40	40	17.091	15.149	1.942
miR-1251	40	40	17.091	15.149	1.942
miR-1252	40	40	17.091	15.149	1.942
miR-1253	40	40	17.091	15.149	1.942
miR-1255A	40	40	17.091	15.149	1.942
miR-1256	40	40	17.091	15.149	1.942
miR-1259	40	40	17.091	15.149	1.942
miR-125b-1#	40	40	17.091	15.149	1.942
miR-1263	40	40	17.091	15.149	1.942
miR-1264	40	40	17.091	15.149	1.942
miR-1265	40	40	17.091	15.149	1.942
miR-1269	40	40	17.091	15.149	1.942
miR-1271	40	40	17.091	15.149	1.942
miR-1272	40	40	17.091	15.149	1.942
miR-1276	40	40	17.091	15.149	1.942
miR-1278	40	40	17.091	15.149	1.942
miR-1283	40	40	17.091	15.149	1.942
miR-1284	40	40	17.091	15.149	1.942
miR-1286	40	40	17.091	15.149	1.942
miR-1288	40	40	17.091	15.149	1.942
miR-1289	40	40	17.091	15.149	1.942
miR-1291	40	40	17.091	15.149	1.942
miR-1293	40	40	17.091	15.149	1.942
miR-1294	40	40	17.091	15.149	1.942
miR-1298	40	40	17.091	15.149	1.942
miR-1302	40	40	17.091	15.149	1.942
miR-1304	40	40	17.091	15.149	1.942
miR-130a#	40	40	17.091	15.149	1.942
miR-132#	40	40	17.091	15.149	1.942
miR-1324	40	40	17.091	15.149	1.942
miR-135b#	40	40	17.091	15.149	1.942
miR-136#	40	40	17.091	15.149	1.942
miR-138-2#	40	40	17.091	15.149	1.942
miR-141#	40	40	17.091	15.149	1.942
miR-143#	40	40	17.091	15.149	1.942
miR-144	40	40	17.091	15.149	1.942
miR-145#	40	40	17.091	15.149	1.942
miR-146a#	40	40	17.091	15.149	1.942
miR-148a#	40	40	17.091	15.149	1.942
miR-154#	40	40	17.091	15.149	1.942
miR-155#	40	40	17.091	15.149	1.942
miR-16-2#	40	40	17.091	15.149	1.942
miR-181c#	40	40	17.091	15.149	1.942
miR-1826	40	40	17.091	15.149	1.942
miR-185#	40	40	17.091	15.149	1.942
miR-186#	40	40	17.091	15.149	1.942
miR-18b#	40	40	17.091	15.149	1.942
miR-192#	40	40	17.091	15.149	1.942
miR-194#	40	40	17.091	15.149	1.942
miR-195#	40	40	17.091	15.149	1.942
miR-196a#	40	40	17.091	15.149	1.942
miR-200a#	40	40	17.091	15.149	1.942
miR-200b#	40	40	17.091	15.149	1.942
miR-200c#	40	40	17.091	15.149	1.942
miR-202#	40	40	17.091	15.149	1.942
miR-20b#	40	40	17.091	15.149	1.942
miR-214#	40	40	17.091	15.149	1.942
miR-218-1#	40	40	17.091	15.149	1.942
miR-218-2#	40	40	17.091	15.149	1.942
miR-221#	40	40	17.091	15.149	1.942
miR-223#	40	40	17.091	15.149	1.942
miR-23a#	40	40	17.091	15.149	1.942
miR-23b#	40	40	17.091	15.149	1.942
miR-24-1#	40	40	17.091	15.149	1.942
miR-25#	40	40	17.091	15.149	1.942
miR-26a-2#	40	40	17.091	15.149	1.942
miR-29b-2#	40	40	17.091	15.149	1.942
miR-302a#	40	40	17.091	15.149	1.942
miR-302b#	40	40	17.091	15.149	1.942
miR-302c#	40	40	17.091	15.149	1.942
miR-302d#	40	40	17.091	15.149	1.942
miR-302d	40	40	17.091	15.149	1.942
miR-30b#	40	40	17.091	15.149	1.942
miR-30c-1#	40	40	17.091	15.149	1.942
miR-32#	40	40	17.091	15.149	1.942
miR-337-3p	40	40	17.091	15.149	1.942
miR-34b	40	40	17.091	15.149	1.942
miR-363#	40	40	17.091	15.149	1.942
miR-367#	40	40	17.091	15.149	1.942
miR-377#	40	40	17.091	15.149	1.942
miR-380-5p	40	40	17.091	15.149	1.942
miR-409-3p	40	40	17.091	15.149	1.942
miR-411#	40	40	17.091	15.149	1.942
miR-431#	40	40	17.091	15.149	1.942
miR-432	40	40	17.091	15.149	1.942
miR-452#	40	40	17.091	15.149	1.942
miR-483-3p	40	40	17.091	15.149	1.942
miR-488	40	40	17.091	15.149	1.942
miR-497#	40	40	17.091	15.149	1.942
miR-500	40	40	17.091	15.149	1.942		0.308442
miR-513B	40	40	17.091	15.149	1.942
miR-513C	40	40	17.091	15.149	1.942
miR-517#	40	40	17.091	15.149	1.942
miR-518c#	40	40	17.091	15.149	1.942
miR-518e#	40	40	17.091	15.149	1.942
miR-518f#	40	40	17.091	15.149	1.942
miR-519e#	40	40	17.091	15.149	1.942
miR-520c-3p	40	40	17.091	15.149	1.942
miR-520h	40	40	17.091	15.149	1.942
miR-541#	40	40	17.091	15.149	1.942
miR-543	40	40	17.091	15.149	1.942
miR-548E	40	40	17.091	15.149	1.942
miR-548G	40	40	17.091	15.149	1.942
miR-548H	40	40	17.091	15.149	1.942
miR-548I	40	40	17.091	15.149	1.942
miR-548J	40	40	17.091	15.149	1.942
miR-548K	40	40	17.091	15.149	1.942
miR-548L	40	40	17.091	15.149	1.942
miR-548M	40	40	17.091	15.149	1.942
miR-548N	40	40	17.091	15.149	1.942
miR-548P	40	40	17.091	15.149	1.942
miR-549	40	40	17.091	15.149	1.942
miR-551a	40	40	17.091	15.149	1.942
miR-552	40	40	17.091	15.149	1.942
miR-553	40	40	17.091	15.149	1.942
miR-554	40	40	17.091	15.149	1.942
miR-555	40	40	17.091	15.149	1.942
miR-557	40	40	17.091	15.149	1.942
miR-558	40	40	17.091	15.149	1.942
miR-559	40	40	17.091	15.149	1.942
miR-562	40	40	17.091	15.149	1.942
miR-563	40	40	17.091	15.149	1.942
miR-566	40	40	17.091	15.149	1.942
miR-567	40	40	17.091	15.149	1.942
miR-569	40	40	17.091	15.149	1.942
miR-571	40	40	17.091	15.149	1.942
miR-573	40	40	17.091	15.149	1.942
miR-575	40	40	17.091	15.149	1.942
miR-578	40	40	17.091	15.149	1.942
miR-581	40	40	17.091	15.149	1.942
miR-583	40	40	17.091	15.149	1.942
miR-585	40	40	17.091	15.149	1.942
miR-586	40	40	17.091	15.149	1.942
miR-587	40	40	17.091	15.149	1.942
miR-588	40	40	17.091	15.149	1.942
miR-591	40	40	17.091	15.149	1.942
miR-592	40	40	17.091	15.149	1.942
miR-593	40	40	17.091	15.149	1.942
miR-593	40	40	17.091	15.149	1.942
miR-595	40	40	17.091	15.149	1.942
miR-599	40	40	17.091	15.149	1.942
miR-600	40	40	17.091	15.149	1.942
miR-603	40	40	17.091	15.149	1.942
miR-604	40	40	17.091	15.149	1.942
miR-605	40	40	17.091	15.149	1.942
miR-606	40	40	17.091	15.149	1.942
miR-607	40	40	17.091	15.149	1.942
miR-608	40	40	17.091	15.149	1.942
miR-609	40	40	17.091	15.149	1.942
miR-613	40	40	17.091	15.149	1.942
miR-617	40	40	17.091	15.149	1.942
miR-620	40	40	17.091	15.149	1.942
miR-621	40	40	17.091	15.149	1.942
miR-626	40	40	17.091	15.149	1.942
miR-630	40	40	17.091	15.149	1.942
miR-631	40	40	17.091	15.149	1.942
miR-633	40	40	17.091	15.149	1.942
miR-634	40	40	17.091	15.149	1.942
miR-635	40	40	17.091	15.149	1.942
miR-637	40	40	17.091	15.149	1.942
miR-640	40	40	17.091	15.149	1.942
miR-644	40	40	17.091	15.149	1.942
miR-646	40	40	17.091	15.149	1.942
miR-647	40	40	17.091	15.149	1.942
miR-648	40	40	17.091	15.149	1.942
miR-656	40	40	17.091	15.149	1.942
miR-657	40	40	17.091	15.149	1.942
miR-658	40	40	17.091	15.149	1.942
miR-662	40	40	17.091	15.149	1.942
miR-665	40	40	17.091	15.149	1.942
miR-668	40	40	17.091	15.149	1.942
miR-708#	40	40	17.091	15.149	1.942
miR-7-2#	40	40	17.091	15.149	1.942
miR-765	40	40	17.091	15.149	1.942
miR-767-3p	40	40	17.091	15.149	1.942
miR-770-5p	40	40	17.091	15.149	1.942
miR-888#	40	40	17.091	15.149	1.942
miR-9#	40	40	17.091	15.149	1.942
miR-920	40	40	17.091	15.149	1.942
miR-921	40	40	17.091	15.149	1.942
miR-922	40	40	17.091	15.149	1.942
miR-924	40	40	17.091	15.149	1.942
miR-92a-1#	40	40	17.091	15.149	1.942
miR-92a-2#	40	40	17.091	15.149	1.942
miR-92b#	40	40	17.091	15.149	1.942
miR-933	40	40	17.091	15.149	1.942
miR-934	40	40	17.091	15.149	1.942
miR-936	40	40	17.091	15.149	1.942
miR-937	40	40	17.091	15.149	1.942
miR-943	40	40	17.091	15.149	1.942
miR-96#	40	40	17.091	15.149	1.942
ath-miR159a	40	40	15.592	14.437	1.155
miR-122	40	40	15.592	14.437	1.155
miR-124	40	40	15.592	14.437	1.155
miR-127-3p	40	40	15.592	14.437	1.155
miR-127-5p	40	40	15.592	14.437	1.155
miR-129-3p	40	40	15.592	14.437	1.155
miR-129-5p	40	40	15.592	14.437	1.155
miR-133a	40	40	15.592	14.437	1.155		0.323843
miR-133b	40	40	15.592	14.437	1.155		0.324042
miR-134	40	40	15.592	14.437	1.155
miR-135a	40	40	15.592	14.437	1.155
miR-136	40	40	15.592	14.437	1.155
miR-137	40	40	15.592	14.437	1.155
miR-139-3p	40	40	15.592	14.437	1.155
miR-142-3p	40	40	15.592	14.437	1.155
miR-142-5p	40	40	15.592	14.437	1.155
miR-1	40	40	15.592	14.437	1.155		0.305842
miR-146a	40	40	15.592	14.437	1.155
miR-146b-3p	40	40	15.592	14.437	1.155
miR-147	40	40	15.592	14.437	1.155
miR-147b	40	40	15.592	14.437	1.155
miR-153	40	40	15.592	14.437	1.155
miR-154	40	40	15.592	14.437	1.155
miR-184	40	40	15.592	14.437	1.155		0.308442
miR-187	40	40	15.592	14.437	1.155
miR-188-3p	40	40	15.592	14.437	1.155
miR-193a-3p	40	40	15.592	14.437	1.155
miR-198	40	40	15.592	14.437	1.155
miR-199b-5p	40	40	15.592	14.437	1.155
miR-200a	40	40	15.592	14.437	1.155
miR-205	40	40	15.592	14.437	1.155
miR-208	40	40	15.592	14.437	1.155
miR-208b	40	40	15.592	14.437	1.155
miR-211	40	40	15.592	14.437	1.155
miR-214	40	40	15.592	14.437	1.155		0.294671
miR-216a	40	40	15.592	14.437	1.155
miR-216b	40	40	15.592	14.437	1.155
miR-217	40	40	15.592	14.437	1.155
miR-218	40	40	15.592	14.437	1.155
miR-219-1-3p	40	40	15.592	14.437	1.155
miR-219-2-3p	40	40	15.592	14.437	1.155
miR-219-5p	40	40	15.592	14.437	1.155
miR-220	40	40	15.592	14.437	1.155
miR-220b	40	40	15.592	14.437	1.155
miR-220c	40	40	15.592	14.437	1.155
miR-296-3p	40	40	15.592	14.437	1.155
miR-298	40	40	15.592	14.437	1.155
miR-299-3p	40	40	15.592	14.437	1.155
miR-299-5p	40	40	15.592	14.437	1.155
miR-302a	40	40	15.592	14.437	1.155
miR-302b	40	40	15.592	14.437	1.155
miR-302c	40	40	15.592	14.437	1.155
miR-325	40	40	15.592	14.437	1.155
miR-326	40	40	15.592	14.437	1.155
miR-329	40	40	15.592	14.437	1.155
miR-337-5p	40	40	15.592	14.437	1.155
miR-33b	40	40	15.592	14.437	1.155
miR-342-5p	40	40	15.592	14.437	1.155
miR-346	40	40	15.592	14.437	1.155
miR-363	40	40	15.592	14.437	1.155
miR-367	40	40	15.592	14.437	1.155
miR-369-3p	40	40	15.592	14.437	1.155
miR-369-5p	40	40	15.592	14.437	1.155
miR-370	40	40	15.592	14.437	1.155
miR-371-3p	40	40	15.592	14.437	1.155
miR-372	40	40	15.592	14.437	1.155
miR-373	40	40	15.592	14.437	1.155
miR-375	40	40	15.592	14.437	1.155
miR-376a	40	40	15.592	14.437	1.155
miR-376b	40	40	15.592	14.437	1.155
miR-376c	40	40	15.592	14.437	1.155
miR-377	40	40	15.592	14.437	1.155
miR-379	40	40	15.592	14.437	1.155
miR-380	40	40	15.592	14.437	1.155
miR-381	40	40	15.592	14.437	1.155
miR-382	40	40	15.592	14.437	1.155
miR-383	40	40	15.592	14.437	1.155
miR-384	40	40	15.592	14.437	1.155
miR-409-5p	40	40	15.592	14.437	1.155
miR-410	40	40	15.592	14.437	1.155
miR-411	40	40	15.592	14.437	1.155
miR-412	40	40	15.592	14.437	1.155
miR-431	40	40	15.592	14.437	1.155
miR-433	40	40	15.592	14.437	1.155
miR-448	40	40	15.592	14.437	1.155
miR-449a	40	40	15.592	14.437	1.155
miR-449b	40	40	15.592	14.437	1.155
miR-450b-3p	40	40	15.592	14.437	1.155
miR-451	40	40	15.592	14.437	1.155
miR-453	40	40	15.592	14.437	1.155
miR-485-5p	40	40	15.592	14.437	1.155
miR-486-3p	40	40	15.592	14.437	1.155
miR-487b	40	40	15.592	14.437	1.155
miR-488	40	40	15.592	14.437	1.155
miR-490-3p	40	40	15.592	14.437	1.155
miR-491-3p	40	40	15.592	14.437	1.155
miR-492	40	40	15.592	14.437	1.155
miR-493	40	40	15.592	14.437	1.155
miR-495	40	40	15.592	14.437	1.155
miR-496	40	40	15.592	14.437	1.155
miR-499-3p	40	40	15.592	14.437	1.155
miR-499-5p	40	40	15.592	14.437	1.155
miR-501-3p	40	40	15.592	14.437	1.155
miR-505	40	40	15.592	14.437	1.155
miR-506	40	40	15.592	14.437	1.155
miR-507	40	40	15.592	14.437	1.155
miR-508-3p	40	40	15.592	14.437	1.155
miR-508-5p	40	40	15.592	14.437	1.155
miR-509-3-5p	40	40	15.592	14.437	1.155
miR-510	40	40	15.592	14.437	1.155
miR-511	40	40	15.592	14.437	1.155
miR-512-3p	40	40	15.592	14.437	1.155
miR-512-5p	40	40	15.592	14.437	1.155
miR-513-5p	40	40	15.592	14.437	1.155
miR-515-3p	40	40	15.592	14.437	1.155
miR-515-5p	40	40	15.592	14.437	1.155
miR-516a-5p	40	40	15.592	14.437	1.155
miR-516b	40	40	15.592	14.437	1.155
miR-517a	40	40	15.592	14.437	1.155
miR-517b	40	40	15.592	14.437	1.155
miR-517c	40	40	15.592	14.437	1.155
miR-518a-3p	40	40	15.592	14.437	1.155
miR-518a-5p	40	40	15.592	14.437	1.155
miR-518b	40	40	15.592	14.437	1.155
miR-518c	40	40	15.592	14.437	1.155
miR-518d-3p	40	40	15.592	14.437	1.155
miR-518d-5p	40	40	15.592	14.437	1.155
miR-518e	40	40	15.592	14.437	1.155
miR-519a	40	40	15.592	14.437	1.155
miR-519c-3p	40	40	15.592	14.437	1.155
miR-519d	40	40	15.592	14.437	1.155
miR-519e	40	40	15.592	14.437	1.155
miR-520a-3p	40	40	15.592	14.437	1.155
miR-520a-5p	40	40	15.592	14.437	1.155
miR-520b	40	40	15.592	14.437	1.155
miR-520d-5p	40	40	15.592	14.437	1.155
miR-520e	40	40	15.592	14.437	1.155
miR-520f	40	40	15.592	14.437	1.155
miR-520g	40	40	15.592	14.437	1.155
miR-521	40	40	15.592	14.437	1.155
miR-522	40	40	15.592	14.437	1.155
miR-523	40	40	15.592	14.437	1.155
miR-524-5p	40	40	15.592	14.437	1.155
miR-525-3p	40	40	15.592	14.437	1.155
miR-525-5p	40	40	15.592	14.437	1.155
miR-526b	40	40	15.592	14.437	1.155
miR-539	40	40	15.592	14.437	1.155
miR-541	40	40	15.592	14.437	1.155
miR-542-5p	40	40	15.592	14.437	1.155		0.315603
miR-544	40	40	15.592	14.437	1.155
miR-548a-3p	40	40	15.592	14.437	1.155
miR-548a-5p	40	40	15.592	14.437	1.155
miR-548b-5p	40	40	15.592	14.437	1.155
miR-548c-3p	40	40	15.592	14.437	1.155
miR-548c-5p	40	40	15.592	14.437	1.155
miR-551b	40	40	15.592	14.437	1.155
miR-556-3p	40	40	15.592	14.437	1.155
miR-556-5p	40	40	15.592	14.437	1.155
miR-561	40	40	15.592	14.437	1.155
miR-570	40	40	15.592	14.437	1.155
miR-576-5p	40	40	15.592	14.437	1.155
miR-589	40	40	15.592	14.437	1.155
miR-598	40	40	15.592	14.437	1.155
miR-615-3p	40	40	15.592	14.437	1.155
miR-615-5p	40	40	15.592	14.437	1.155
miR-616	40	40	15.592	14.437	1.155
miR-624	40	40	15.592	14.437	1.155
miR-642	40	40	15.592	14.437	1.155
miR-653	40	40	15.592	14.437	1.155
miR-654-3p	40	40	15.592	14.437	1.155
miR-654-5p	40	40	15.592	14.437	1.155
miR-655	40	40	15.592	14.437	1.155
miR-672	40	40	15.592	14.437	1.155
miR-674	40	40	15.592	14.437	1.155
miR-708	40	40	15.592	14.437	1.155
miR-758	40	40	15.592	14.437	1.155
miR-871	40	40	15.592	14.437	1.155
miR-872	40	40	15.592	14.437	1.155
miR-873	40	40	15.592	14.437	1.155
miR-874	40	40	15.592	14.437	1.155
miR-875-3p	40	40	15.592	14.437	1.155
miR-876-3p	40	40	15.592	14.437	1.155
miR-876-5p	40	40	15.592	14.437	1.155
miR-885-3p	40	40	15.592	14.437	1.155
miR-887	40	40	15.592	14.437	1.155
miR-888	40	40	15.592	14.437	1.155
miR-889	40	40	15.592	14.437	1.155
miR-890	40	40	15.592	14.437	1.155
miR-891a	40	40	15.592	14.437	1.155
miR-891b	40	40	15.592	14.437	1.155
miR-892a	40	40	15.592	14.437	1.155
miR-96	40	40	15.592	14.437	1.155

## Sheet: Sheet2 - Table 1
Name	Avg Ct (Cell)	Ratio (Nucleolus/Cell)
miR-483-5p	39.972	2.29262
miR-623	39.811	22.2695
miR-938	38.666	34.8721
miR-1227	38.375	43.2611
miR-1300	37.971	3.16894
miR-935	36.31	0.872363
miR-23b	35.621	1.15669
miR-744#	35.233	0.964598
miR-454#	35.133	2.16445
miR-636	35.101	2.26734
miR-450b-5p	33.839	0.255962
miR-628-3p	33.176	2.32947
miR-183	33.144	0.289975
miR-486-5p	32.959	0.460094
miR-10b#	32.943	1.07848
miR-671-3p	32.825	0.607097
miR-339-5p	32.787	0.0527751
miR-1254	32.768	1.15509
miR-489	32.676	0.625465
miR-30d#	32.666	0.483638
miR-425#	32.549	0.570382
miR-1247	32.539	0.668964
miR-296-5p	32.445	0.0426888
miR-210	32.44	0.104241
miR-148b	32.345	0.291183
miR-505#	32.099	0.313383
miR-18b	32.05	0.0148027
miR-1201	31.957	0.366275
miR-339-3p	31.848	0.0534006
miR-200c	31.817	0.318861
miR-99b#	31.767	2.80111
miR-550	31.762	0.117848
miR-335	31.753	0.424254
miR-140-3p	31.713	0.256317
miR-577	31.703	0.18518
miR-146b-5p	31.618	0.314907
miR-126#	31.592	0.0446251
miR-20a#	31.442	0.228775
miR-769-5p	31.218	0.331941
miR-204	31.216	0.107992
miR-942	31.213	0.060371
miR-181a	31.1	0.0336792
miR-362-5p	30.985	0.0636807
miR-629	30.952	1.16312
miR-182	30.923	0.364502
miR-222#	30.853	0.240482
miR-27a#	30.478	0.210078
miR-886-3p	30.166	0.299993
miR-422a	30.121	0.0438889
miR-324-3p	30.08	0.0731499
miR-195	30.067	0.0385801
miR-628-5p	29.911	0.920826
miR-185	29.805	0.0168629
miR-103	29.785	0.0475635
miR-95	29.704	0.0129043
miR-452	29.691	0.0271482
miR-183#	29.649	0.18518
miR-192	29.603	0.172181
miR-532-3p	29.584	0.0834468
miR-99b	29.438	0.0113986
miR-425	29.395	0.066293
let-7c	29.329	0.0352801
miR-197	29.31	0.228616
miR-590-3P	29.252	0.0286167
miR-139-5p	29.22	0.0287758
miR-766	29.189	0.223291
rno-miR-7#	29.159	0.200406
miR-625#	29.151	0.558644
miR-149	29.095	0.106284
miR-199a-3p	29.091	0.0839108
miR-196b	28.941	0.327598
miR-1290	28.905	0.146808
miR-151-5P	28.895	0.119493
miR-744	28.88	0.050485
miR-1260	28.797	0.49107
miR-34a	28.742	0.0262234
miR-1275	28.581	1.51992
miR-886-5p	28.541	0.160985
miR-99a	28.41	0.0919504
miR-30d	28.405	0.0390644
miR-345	28.382	0.168638
miR-29c	28.29	0.00682006
miR-365	28.237	0.0578716
miR-28-3p	28.224	0.176287
miR-342-3p	28.119	0.415811
let-7d	28.111	0.0828704
miR-125a-5p	27.995	0.320412
miR-26b	27.926	0.0198599
miR-224	27.895	0.0671718
miR-31#	27.778	0.0978015
miR-532-5p	27.686	0.0401627
miR-126	27.643	0.124654
miR-18a	27.585	0.0577114
miR-30a-5p	27.525	0.048563
miR-140-5p	27.514	0.0178987
miR-93#	27.398	0.363493
miR-26a	27.155	0.0215675
let-7g	27.071	0.0825264
miR-331-3p	26.998	0.191577
miR-574-3p	26.988	0.51907
miR-590-5p	26.985	0.0410635
miR-100	26.974	0.0416079
miR-27a	26.872	0.0100755
miR-454	26.771	0.399703
miR-106b	26.714	0.0125689
miR-15b	26.544	0.00793805
miR-151-3p	26.534	0.183646
miR-378	26.504	0.00956513
miR-92a	26.287	0.0389023
let-7b	26.269	0.0224989
miR-374a	26.118	0.0404982
miR-675	26.028	0.0318403
miR-320	25.958	0.265908
miR-30e-3p	25.819	0.221442
miR-193b	25.818	0.32942
miR-21	25.755	0.0139654
miR-31	25.653	0.0648837
miR-186	25.389	0.2283
let-7e	25.352	0.0927184
miR-374b	25.312	0.0502407
miR-93	25.229	0.00516864
miR-30b	24.979	0.0699273
miR-30a-3p	24.975	0.154213
miR-484	24.966	0.481297
miR-29a	24.857	0.0325545
miR-30c	24.479	0.101672
RNU44	24.408	1
miR-19a	24.177	0.0756246
miR-16	24.176	0.172062
miR-1274A	23.943	0.39202
miR-191	23.791	0.745355
miR-720	23.724	0.213602
miR-222	23.563	0.105697
RNU44	22.909	1
miR-24	22.664	0.155286
miR-20a	22.603	0.00138203
miR-1274B	22.277	0.515842
miR-19b	22.177	0.0780207
miR-106a	21.711	0.0246546
miR-17	21.581	0.0261508
